# Supplementary material for: A multifunctional Janus-inspired therapeutic patch enabling intraoperative control of tumor dissemination and unidirectional drug delivery
Source: Mater Today Bio. 2026 Jul 24;39:103478. doi: 10.1016/j.mtbio.2026.103478 (PMC13430261; doi:10.1016/j.mtbio.2026.103478)
Supplement: Multimedia component 1 [file mmc1.zip]

Archive with 1 entries (1 files):
- mtbio_103478_mtb-si_V2_mmc1.rar
